# Supplementary material for: Robust, Scalable, and Triboelectric‐Responsive Superhydrophobic Coating for Versatile Smart City Applications
Source: Small Sci. 2025 Sep 13;5(11):2500387. doi: 10.1002/smsc.202500387 (PMC12622555; doi:10.1002/smsc.202500387)
Supplement: Supplementary file 1 — Supplementary Material [file SMSC-5-2500387-s001.zip]

Archive with 5 entries (5 files):
- smsc202500387-sup-0001-SuppData-S5.pdf
- Video S1.mp4
- Video S2.mp4
- Video S3.mp4
- Video S4.mp4
